# Supplementary material for: Achieving Effective Multimodal Imaging with Rare-Earth Ion-Doped CaF2 Nanoparticles
Source: Pharmaceutics. 2022 Apr 11;14(4):840. doi: 10.3390/pharmaceutics14040840 (PMC9024546; doi:10.3390/pharmaceutics14040840)
Supplement: Supplementary file 1 [file pharmaceutics-14-00840-s001.zip]

Archive with 1 entries (1 files):
- pharmaceutics-1649142-supplementary.pdf
